# Supplementary material for: The 72-Item Semi-Quantitative Food Frequency Questionnaire (72-Item SQ-FFQ) for Polish Young Adults: Reproducibility and Relative Validity
Source: Nutrients. 2022 Jun 29;14(13):2696. doi: 10.3390/nu14132696 (PMC9268558; doi:10.3390/nu14132696)
Supplement: Supplementary file 1 [file nutrients-14-02696-s001.zip]

Archive with 1 entries (1 files):
- nutrients-1779775-supplementary.pdf
